# Supplementary material for: Evaluation of Feeding Beta-Hydroxy-Beta-Methylbutyrate (HMB) to Mouse Dams during Gestation on Birth Weight and Growth Variation of Offspring
Source: Animals (Basel). 2023 Oct 15;13(20):3227. doi: 10.3390/ani13203227 (PMC10603694; doi:10.3390/ani13203227)
Supplement: Supplementary file 1 [file animals-13-03227-s001.zip]

Archive with 1 entries (1 files):
- animals-2579667-supplementary.pdf
